# Supplementary material for: CRISPR-to-Kill (C2K)–Employing the Bacterial Immune System to Kill Cancer Cells
Source: Cancers (Basel). 2021 Dec 15;13(24):6306. doi: 10.3390/cancers13246306 (PMC8699370; doi:10.3390/cancers13246306)
Supplement: Supplementary file 1 [file cancers-13-06306-s001.zip]

Archive with 1 entries (1 files):
- cancers-1461331-supplementary.pdf
